# Supplementary material for: The validity and reliability of wearable devices for the measurement of vertical oscillation for running
Source: PLoS One. 2022 Nov 17;17(11):e0277810. doi: 10.1371/journal.pone.0277810 (PMC9671438; doi:10.1371/journal.pone.0277810)
Supplement: S1 Dataset — (CSV) [file pone.0277810.s001.csv]

			mean vertical oscillation (mm)
participant_id	trial_block	run speed (km/h)	HRM	NOVA	RDP	Footpod	VMCS
1	1	13	69.08	60.69	72.20	49.97	69.85
1	1	9	81.06	71.18	86.20	59.55	81.03
1	1	10	76.83	66.68	78.83	58.13	75.28
1	1	12	83.30	72.42	83.94	63.00	80.57
1	1	11	84.50	73.06	87.27	63.27	84.79
1	2	10	80.17	69.48	82.94	60.70	76.79
1	2	13	76.25	65.77	77.71	57.55	74.17
1	2	9	79.83	70.85	85.10	61.47	77.85
1	2	11	83.01	71.39	85.08	61.21	79.04
1	2	12	82.53	70.20	83.31	61.43	78.23
2	1	12	69.00	49.41	65.77	68.97	53.59
2	1	13	70.33	49.09	69.82	58.66	52.87
2	1	10	67.95	51.64	69.74	56.83	55.34
2	1	14	63.71	45.67	64.40	55.47	48.14
2	1	11	68.91	50.44	66.37	58.66	53.85
2	2	13	72.60	51.81	71.40	60.23	52.59
2	2	12	80.78	54.14	75.05	72.27	58.49
2	2	14	71.73	49.55	69.37	59.41	53.17
2	2	10	83.52	60.62	82.40	65.60	63.61
2	2	11	78.25	54.56	78.33	62.90	56.42
3	1	11	94.67	70.41	75.73	65.67	84.46
3	1	9	93.77	71.20	77.17	61.62	87.92
3	1	10	95.70	73.10	78.38	63.79	88.17
3	1	12	92.99	70.13	75.62	66.27	84.74
3	1	8	90.58	69.18	78.80	57.72	85.00
3	2	12	94.70	65.97	75.53	64.62	81.98
3	2	10	93.79	67.44	76.25	61.90	84.32
3	2	8	86.99	67.51	76.00	56.17	83.49
3	2	9	88.53	67.12	75.50	59.97	85.21
3	2	11	91.79	68.34	76.30	65.45	83.16
4	1	8	88.20	73.96	106.92	68.67	86.28
4	1	9	94.82	78.64	116.24	70.63	89.56
4	1	12	89.53	71.68	109.34	67.55	87.48
4	1	10	96.74	79.77	119.40	70.33	92.39
4	1	11	95.83	79.38	121.34	73.17	93.15
4	2	11	94.10	76.02	114.77	70.38	85.53
4	2	9	93.00	78.61	116.80	66.87	85.58
4	2	8	94.23	79.31	115.40	66.17	90.23
4	2	12	96.64	76.83	111.63	73.90	93.59
4	2	10	101.17	82.30	122.62	73.90	91.68
5	1	12	107.15	96.13	110.87	78.93	109.36
5	1	16	100.69	87.28	99.50	74.17	97.36
5	1	15	103.68	89.37	105.02	76.48	99.82
5	1	14	109.70	97.41	111.90	84.38	107.80
5	1	13	112.43	103.69	115.48	87.17	114.08
5	2	16	101.17	84.54	100.93	73.93	96.81
5	2	14	108.89	95.73	113.56	82.27	108.65
5	2	15	108.74	95.42	113.32	83.60	109.53
5	2	12	113.97	104.62	121.71	85.63	117.46
5	2	13	115.37	106.29	120.34	90.28	117.70
6	1	11	106.80	88.18	92.83	71.33	93.03
6	1	9	106.84	89.93	94.70	64.27	94.27
6	1	12	105.58	88.66	92.97	73.34	95.88
6	1	13	108.09	89.73	94.83	77.03	95.19
6	1	10	112.18	98.72	102.21	74.03	102.62
6	2	9	109.83	96.09	100.70	69.33	101.13
6	2	12	110.49	91.01	96.88	77.00	102.08
6	2	10	111.05	95.14	100.56	73.79	100.60
6	2	11	114.98	97.63	102.17	78.03	103.63
6	2	13	113.29	94.61	96.72	81.27	104.40
7	1	11	135.93	83.07	95.73	90.63	88.31
7	1	9	133.47	87.91	99.10	86.80	93.91
7	1	10	129.03	87.11	97.33	88.17	91.76
7	1	12	133.00	77.03	87.58	89.55	83.05
7	1	8	129.08	92.55	107.06	89.50	95.18
7	2	12	140.00	82.33	93.41	92.97	87.05
7	2	10	136.27	87.42	99.21	91.83	93.23
7	2	8	140.67	101.05	111.60	93.07	103.10
7	2	9	134.98	92.46	103.14	90.72	95.67
7	2	11	137.87	84.01	94.73	93.30	90.95
8	1	8	121.33	90.62	109.76	75.52	92.44
8	1	9	121.80	86.31	108.00	76.93	91.15
8	1	11	130.45	90.78	116.31	87.17	93.07
8	1	7	121.21	86.08	109.31	67.72	91.98
8	1	10	131.67	92.01	115.63	86.00	95.46
8	2	7	120.17	88.06	111.50	69.93	94.60
8	2	10	130.70	90.15	117.71	84.77	94.31
8	2	9	130.87	92.83	118.20	81.69	95.71
8	2	8	126.47	91.54	117.14	74.90	98.23
8	2	11	132.10	93.91	119.33	89.17	97.11
9	1	8	133.48	97.84	128.03	90.50	108.10
9	1	9	128.08	103.90	132.30	100.55	115.10
9	1	12	119.25	94.10	120.33	98.52	103.33
9	1	10	128.84	103.35	130.14	103.00	110.18
9	1	11	125.99	99.54	126.47	102.93	107.20
9	2	11	125.91	99.38	124.51	101.45	107.13
9	2	9	131.39	105.82	134.19	102.10	115.05
9	2	8	130.99	105.13	132.04	99.57	116.45
9	2	12	123.50	99.32	122.71	101.70	106.83
9	2	10	131.08	108.12	132.20	106.24	114.54
10	1	8	106.08	103.31	120.75	90.57	106.96
10	1	9	112.90	114.60	128.80	95.66	115.87
10	1	12	111.87	107.55	123.38	98.87	113.36
10	1	10	115.43	111.56	126.47	101.23	114.42
10	1	11	119.71	112.36	127.84	102.23	117.25
10	2	11	120.00	111.82	127.86	102.53	115.59
10	2	9	119.14	114.76	131.90	101.17	118.67
10	2	8	111.83	108.04	127.27	89.83	111.93
10	2	12	113.93	105.56	122.86	98.53	114.63
10	2	10	123.52	116.22	132.66	105.67	122.45
11	1	11	105.66	97.30	122.25	91.17	100.21
11	1	9	113.00	109.46	137.84	95.86	109.68
11	1	10	118.20	109.23	133.46	93.97	113.17
11	1	12	110.87	104.08	127.75	94.53	100.70
11	1	8	116.83	109.73	138.30	88.28	110.06
11	2	12	99.83	94.96	119.50	85.55	92.78
11	2	10	112.00	101.70	130.10	89.41	103.40
11	2	8	121.86	113.33	142.00	91.86	114.16
11	2	9	119.80	109.84	138.50	94.10	112.63
11	2	11	112.65	107.48	135.22	95.00	110.49
12	1	11	90.70	65.19	81.34	62.00	67.76
12	1	9	91.06	67.18	88.70	58.20	71.72
12	1	12	89.13	63.10	79.75	62.52	65.32
12	1	13	90.58	62.92	81.67	62.66	65.53
12	1	10	94.53	67.20	91.15	62.21	70.22
12	2	9	93.13	67.96	90.20	57.13	73.64
12	2	12	94.56	65.08	82.89	63.14	66.86
12	2	10	96.30	67.48	90.53	63.07	72.83
12	2	11	92.93	65.84	86.95	62.38	68.29
12	2	13	87.84	59.74	77.88	60.62	62.11
13	1	11	116.70	81.92	108.20	87.24	80.82
13	1	9	121.43	88.78	115.60	86.66	89.52
13	1	12	118.40	81.94	105.91	88.41	82.34
13	1	13	115.37	75.68	99.67	86.47	76.39
13	1	10	123.57	89.67	113.40	88.10	89.99
13	2	9	117.07	88.75	114.48	83.00	90.08
13	2	12	117.14	79.40	104.53	86.03	82.09
13	2	10	120.80	87.09	111.70	87.33	89.39
13	2	11	119.03	85.63	106.08	86.60	83.69
13	2	13	116.07	77.31	98.75	87.69	102.09
14	1	10	126.22	102.68	128.52	85.03	111.83
14	1	14	119.57	92.75	119.60	85.47	103.75
14	1	11	129.83	106.20	131.67	89.07	119.33
14	1	13	124.77	100.60	127.61	88.10	117.68
14	1	12	131.20	104.99	132.20	91.14	119.52
14	2	12	131.30	105.67	132.03	91.41	120.07
14	2	10	132.70	111.90	134.33	87.90	125.36
14	2	14	124.14	98.59	124.12	89.14	111.39
14	2	13	130.41	103.17	130.93	92.87	120.04
14	2	11	130.56	107.39	135.07	88.76	123.74
15	1	10	103.26	93.33	119.25	84.48	98.86
15	1	14	119.17	103.40	128.48	106.07	110.99
15	1	11	114.85	102.10	128.70	99.70	106.92
15	1	13	114.83	101.55	127.10	101.50	106.70
15	1	12	115.09	103.95	129.03	101.40	112.33
15	2	12	106.51	94.92	120.36	91.00	95.43
15	2	10	108.73	96.68	120.43	88.28	97.73
15	2	14	119.00	105.08	128.73	107.47	108.06
15	2	13	113.16	98.39	125.16	99.73	102.60
15	2	11	103.94	90.59	119.69	86.00	94.45
